# Supplementary material for: Unlocking Andean sigmodontine diversity: five new species of Chilomys (Rodentia: Cricetidae) from the montane forests of Ecuador
Source: PeerJ. 2022 Apr 19;10:e13211. doi: 10.7717/peerj.13211 (PMC9029390; doi:10.7717/peerj.13211)
Supplement: Supplemental Information 2 [file peerj-10-13211-s002.xlsx]

## Sheet: Chilomys_Cytb_ML
	Taxon	Voucher	Accesion numbers		References
			Cyt-b	COI
	Thomasomys baeops	QCAZ 8746		MF806276	Pinto et al. (2018)
	Rhipidomys wetzeli	ROM 115355		JF492633	Engstrom et al. Unpublished
	Rhipidomys wetzeli	ALG 14060	HM594660		Costa (2003)
	Thomasomys andersoni	AMNH 268734	DQ914644		Salazar and Yates (2007)
	Thomasomys australis	AMNH 268736	DQ914645		Salazar and Yates (2007)
	Rhipidomys leucodactylus	APC 2060	HM594659		Costa (2003)
	Rhagomys longilingua	CBF 7620	KX423691		Salazar et al. (2016)
	Rhagomys longilingua	FMNH 175218	MT441546		Moreno et al. (2021)
	Chilomys instans	JMB-2015	KR818906		Lee et al. (2015)
	Rhipidomys emiliae	LHE 568	HM594661		Costa (2003)
	Rhipidomys ipukensis	LPC 691	HM594633		Costa (2003)
	Chilomys neisi sp. nov	MECN 3723	OM703415		This study
	Rhipidomys albujai	MECN 3790	KY366342		Brito et al. (2017)
	Chilomys georgeledecii sp. nov	MECN 4752	OM703414		This study
	Chilomys georgeledecii sp. nov	MECN 4925	OM703418		This study
	Chilomys georgeledecii sp. nov	MECN 4955	OM703416		This study
	Chilomys georgeledecii sp. nov	MECN 4956	OM703417		This study
	Thomasomys bombycinus	MECN 4957	MN557062		Brito et al. (2019)
	Thomasomys silvestris	MECN 5238	MN557063		Brito et al. (2019)
	Thomasomys taczanowskii	MECN 5641	MN557070		Brito et al. (2019)
	Thomasomys aureus	MECN 5662	MN557075		Brito et al. (2019)
	Thomasomys hudsoni	MECN 5667	MN557078		Brito et al. (2019)
	Chilomys neisisp. nov	MECN 6187	OM703413		This study
	Rhagomys septentrionalis	MEPN 10898	MT441549		Moreno Cárdenas et al. (2021)
	Chilomys percequilloi sp. nov	MEPN 12149		MF806264	Pinto et al. (2018)
	Rhipidomys albujai	MEPN 12196		MF806208	Pinto et al. (2018)
	Rhagomys rufescens	MN 66056	AY206770		Percequillo et al. (2004)
	Thomasomys oreas	MVZ 166704	MN557091		Brito et al. (2019)
	Thomasomys aureus	MVZ 170076	U03540.2		Smith and Patton (1999)
	Thomasomys ischyurus	MVZ 181999	AF108675		Smith and Patton (1999)
	Thomasomys aureus	QCAZ 11938		MF806273	Pinto et al. (2018)
	Thomasomys aureus	QCAZ 11939		MF806272	Pinto et al. (2018)
	Thomasomys taczanowskii	QCAZ 11942		MF806287	Pinto et al. (2018)
	Thomasomys taczanowskii	QCAZ 11946		MF806289	Pinto et al. (2018)
	Thomasomys salazari	QCAZ 11965		MF806326	Pinto et al. (2018)
	Thomasomys paramorum	QCAZ 11986	MN557094		Brito et al. (2019)
	Thomasomys paramorum	QCAZ 11987		MF806362	Pinto et al. (2018)
	Thomasomys paramorum	QCAZ 11991		MF806364/OM703440	Pinto et al. (2018)/This study
	Thomasomys paramorum	QCAZ 12610	MN557097		Brito et al. (2019)
	Chilomys neisi sp. nov	QCAZ 13175		OM703439	This study
	Thomasomys cinnameus	QCAZ 14919	MN557099		Brito et al. (2019)
	Thomasomys cinereus	QCAZ 15629	MN557117		Brito et al. (2019)
	Thomasomys cinereus	QCAZ 15630	MN557118		Brito et al. (2019)
	Chilomys percequilloi sp. nov	QCAZ 17552	OM703421	OM703436	This study
	Chilomys percequilloi sp. nov	QCAZ 17553	OM703424	OM703433	This study
	Chilomys percequilloi sp. nov	QCAZ 17554	OM703422	OM703435	This study
	Chilomys percequilloi sp. nov	QCAZ 17555	OM703423	OM703434	This study
	Chilomys percequilloi sp. nov	QCAZ 17556	OM703419	OM703437	This study
	Chilomys percequilloi sp. nov	QCAZ 17557	OM703420		This study
	Chilomys percequilloi sp. nov	QCAZ 4107	OM703408	OM703429	This study
	Chilomys percequilloi sp. nov	QCAZ 4154	OM703412	OM703428	This study
	Rhipidomys latimanus	QCAZ 4784	KY366338		Brito et al. (2017)
	Thomasomys auricularis	QCAZ 6015	MN557125		Brito et al. (2019)
	Chilomys weksleri sp. nov	QCAZ 8691		MF806266	Pinto et al. (2018)
	Chilomys weksleri sp. nov	QCAZ 8693	OM703426	MF806269	This study/Pinto et al. (2018)
	Chilomys weksleri sp. nov	QCAZ 8694	OM703425	MF806265	This study/Pinto et al. (2018)
	Chilomys weksleri sp. nov	QCAZ 8695	OM703427	MF806267	This study/Pinto et al. (2018)
	Chilomys weksleri sp. nov	QCAZ 8740		MF806268	Pinto et al. (2018)
	Thomasomys silvestris	QCAZ 8743		MF806369	Pinto et al. (2018)
	Thomasomys silvestris	QCAZ 8747		MF806370	Pinto et al. (2018)
	Chilomys percequilloi sp. nov	QCAZ 8855	OM703409	OM703431	This study
	Chilomys percequilloi sp. nov	QCAZ 8876	OM703411	OM703432	This study
	Chilomys instans	QCAZ11188	OM703407	OM703441	This study
	Chilomys instans	QCAZ11189	OM703410		This study
	Chilomys instans	QCAZ11190		OM703430	This study
	Chilomys percequilloi sp. nov	QCAZ4189		OM703438	This study
	Rhipidomys macconnelli	ROM 115127		JQ601072	iBOL Data Release (2012)
	Rhipidomys macconnelli	ROM 115848	AY275130	JF492626	D´Elia 2003/Engstrom et al Unpublished
	Rhipidomys leucodactylus	ROM 119691		JQ601421	iBOL Data Release Unpublished
	Rhipidomys nitela	ROM 120187	AF108682	HQ545646	Smith and Patton 1999/iBOL Data Release Unpublished
	Thomasomys baeops	TEL 2791	KR818878		Lee et al. (2015)
	Thomasomys ucucha	TEL 2800	KR818899		Lee et al. (2015)
	Rhipidomys macrurus	UFMG 1936	HQ634181		de la Sancha et al. (2011)
	Thomasomys notatus	UMMZ 1605088	MN557128		Brito et al. (2019)
	Rhipidomys mastacalis	YL 78	HM594644		Costa (2003)
	Chilomys instans sensu stricto		AF108679		Smith and Patton (1999)
	Rhagomys longilingua		KY754141		Steppan and Schenk (2017)
	Thomasomys bombycinus		KY754171		Steppan and Schenk (2017)
	Thomasomys caudivarius		MN557126		Brito et al. (2019)
	Thomasomys daphne		AF108673		Smith and Patton (1999)
	Thomasomys gracilis		AF108674		Smith and Patton (1999)
	Thomasomys macrotis		KY754168		Steppan and Schenk (2017)
	Lee, T.E., Ritchie, R., Vaca, S., Brokaw, J.M., Camacho, M. A., Burneo, S.F. 2015. Small Mammals of Guandera Biological Reserve, Carchi Province, Ecuador and Comparative Andean Small Mammal Ecology. Occasional Papers. 334. 1 -17.
	Pinto CM, Ojala-Barbour R, Brito J, Menchaca A, Carvalho ALG, Weksler M, Amato G, Lee Jr TE. 2018. Rodents of the eastern and western slopes of the Tropical Andes: phylogenetic and taxonomic insights using DNA barcodes. Therya 9:15
	Smith MF, Patton JL. 1999. Phylogenetic relationships and the radiation of sigmodontine rodents in South America: evidence from cytochrome b. Journal of Mammalian Evolution.
	Salazar-Bravo J, Pardinas U, Zeballos H, and Teta P. 2016. Description of a new tribe of sigmodontine rodents (Cricetidae: Sigmodontinae) with an updated summary of valid tribes and their generic contents. Occasional Papers 338.
	Steppan SJ, and Schenk JJ. 2017. Muroid rodent phylogenetics: 900-species tree reveals increasing diversification rates. PLoS ONE 12 (8), E0183070.
	Moreno-Cardenas P, Tinoco N, Albuja L. and Patterson B. 2021. A new species of Rhagomys (Rodentia, Sigmodontinae) from southeastern Ecuador. Journal of Mammalogy, 102(1):123–138.
	Percequillo AR, Goncalves PR, and Oliveira JA. 2004. The rediscovery of Rhagomys rufescens (Thomas, 1886), with a morphological redescription and comments of its systematic relationships based on morphological and molecular (cytochrome b) characters. Mammalian Biology volume 69. 238–257.
	Brito JM, Tinoco N, Chávez D, Moreno-Cardenas P, Batallas D, and Ojala-Barbour R. 2017. New species of arboreal rat of the genus Rhipidomys (Cricetidae, Sigmodontinae) from Sangay National Park, Ecuador. Neotropical Biodiversity 3 (1), 65-79.
	Costa, L.P. 2003. The historical bridge between the Amazon and the Atlantic Forest of Brazil: a study of molecular phylogeography with small mammals. J. Biogeography. 30, 71-86.
	Engstrom, M.D., Lim, B.K., Eger, J.L. and Borisenko, A.V. ROM Mammals - Sigmodontinae. Unpublished.
	Brito, J., Tinoco, N., Curay, J., Vargas, R., Reyes-Puig, C., Romero, V. and Pardinas, U.F.J. 2019. Diversidad insospechada en los Andes de Ecuador: Filogenia del grupo 'cinereus' de Thomasomys y descripción de una nueva especie (RODENTIA: CRICETIDAE). Mastozoología Neotropical 26 (2), 1-22.
	de la Sancha, N.U., D'Elia, G., Tribe, C.J., Pérez, P.E., Valdez, . and Pine,R.H.2011. Rhipidomys (Mammalia, Cricetidae) from Paraguay; noteworthy new records and identity of the Paraguayan species. Mammalia 75(3):269-276
	Salazar-Bravo J, Yates TL 2007 A new species of Thomasomys (Cricetidae: Sigmodontinae) from central Bolivia. In: D. Kelt, E.P. Lessa, J. Salazar-Bravo, and J.L. Patton, eds. The quintessential naturalist Honoring the life and legacy of Oliver P. Pearson. University of California Press, California. Pp. 747–774.
	iBOL Data Release. Unpublished. International Barcode of Life. Biodiversity Institute of Ontario. University of Guelph. Canada
	D´Elia, G. 2003. Phylogenetics of Sigmodontinae (Rodentia, Muroidea, Cricetidae), with special reference to the akodont group, and with additional comments on historical biogeography. Cladistics 19, 307-323

## Sheet: Hoja1
		BankIt2551826 QCAZ11188
		BankIt2551826 QCAZ4107
		BankIt2551826 QCAZ8855
		BankIt2551826 QCAZ11189
		BankIt2551826 QCAZ8876
		BankIt2551826 QCAZ4154
		BankIt2551826 MECN6187
		BankIt2551826 MECN4752
		BankIt2551826 MECN3723
		BankIt2551826 MECN4955
		BankIt2551826 MECN4956
		BankIt2551826 MECN4925
		BankIt2551826 QCAZ17556
		BankIt2551826 QCAZ17557
		BankIt2551826 QCAZ17552
		BankIt2551826 QCAZ17554
		BankIt2551826 QCAZ17555
		BankIt2551826 QCAZ17553
		BankIt2551826 QCAZ8694
		BankIt2551826 QCAZ8693
		BankIt2551826 QCAZ8695
		BankIt2551836 QCAZ4154
		BankIt2551836 QCAZ4107
		BankIt2551836 QCAZ11190
		BankIt2551836 QCAZ8855
		BankIt2551836 QCAZ8876
		BankIt2551836 QCAZ17553
		BankIt2551836 QCAZ17555
		BankIt2551836 QCAZ17554
		BankIt2551836 QCAZ17552
		BankIt2551836 QCAZ17556
		BankIt2551836 QCAZ4189
		BankIt2551836 QCAZ13175
		BankIt2551836 QCAZ11191
		BankIt2551836 QCAZ11188
