# Supplementary material for: Unlocking Andean sigmodontine diversity: five new species of Chilomys (Rodentia: Cricetidae) from the montane forests of Ecuador
Source: PeerJ. 2022 Apr 19;10:e13211. doi: 10.7717/peerj.13211 (PMC9029390; doi:10.7717/peerj.13211)
Supplement: Supplemental Information 5 [file peerj-10-13211-s005.tre]

#NEXUS
begin taxa;
	dimensions ntax=98;
	taxlabels
	AF108668_1_Blarinomys_breviceps
	AF108673_1_Thomasomys_daphne
	AF108674_1_Thomasomys_gracilis
	AF108675_1_Thomasomys
	AF108679_Chilomys_instans_Colombia
	AF108682_1_Rhipidomys_nitiela
	AF159400_1_Arvicola_terrestris
	AY206770_Rhagomys_rufescens
	AY275115_1_Euneomys_chinchilloides
	AY275116__Geoxus_valdivianus
	AY275130_1_Rhipidomys_macconnelli
	AY275132_1_Scapteromys_aquaticus
	DQ179858_1_Neotoma_albigula
	DQ444329_1_Bibimys_labiosus
	DQ914644_1_Thomasomys_andersoni
	DQ914645_1_Thomasomys_australis
	EF661854_1_Oxymycterus_nasutus
	EU251018_1_Akodon_montensis
	EU258535_1_Microryzomys_minutus
	EU340012_1_Nectomys_squamipes
	EU340014_1_Nesoryzomys_swarthi
	EU340022_1_Melanomys_columbianus
	EU377657_1_Eligmodontia_bolsonensis
	EU579477_1_Wiedomys_pyrrhorhinos
	EU579490_1_Handleyomys_intectus
	EU579503_1_Neacomys_musseri
	EU579517_1_Pseudoryzomys_simplex
	EU579518_1_Scolomys_ucayalensis
	FMNH175218_R_longilingua_PER
	HM594633_1_Rhipidomys_ipukensis
	HM594644_1_Rhipidomys_mastacalis
	HM594659_1_Rhipidomys_leucodactylus
	HM594660_1_Rhipidomys_wetzeli
	HM594661_1_Rhipidomys_emiliae
	HQ634181_1_Rhipidomys_macrurus
	JBM2144Rhagomys_CorCondor
	JBM2370_Chilomys_instans_ElOro_ECU
	KC841338_1_Abrothrix_olivaceus
	KF359512_1_Rheomys_raptor
	KF359513_1_Neusticomys
	KF359514_1_Neusticomys
	KF815441_1_Hylaeamys_megacephalus
	KP970126_1_Lundomys_molitor
	KP970167_1_Holochilus_chacarius
	KR089014_1_Cricetus_cricetus
	KR089034_1_Phyllotis_xanthopygus
	KR818878_1_Thomasomys_baeops
	KR818899_1_Thomasomys_ucucha
	KR818906_Chilomys
	KT965002_1_Calomys_callosus
	KX423691_1_CBF7620_R_longilingua_BOL
	KY366338_1_Rhipidomys_latimanus
	KY366342_1_Rhipidomys_albujai
	KY754141_1_FMNH175218_R_longilingua_PER
	KY754155_1_Sigmodontomys_alfari
	KY754168_1_Thomasomys_macrotis
	KY754171_1_Thomasomys_bombycinus
	KY754174_1_Tylomys_nudicaudus
	KY754182_1_Zygodontomys_brevicauda
	MECN3723_Zamora_Chinchipe
	MECN4752_Carchi
	MEPN6796_R_septentrionalis_ECU
	MG687417_1_Juliomys_pictipes
	MG831948_1_Oecomys_bicolor
	MH880285_1_Oligoryzomys_nigripes
	MN022915_1_Peromyscus_truei
	MN557062_1_Thomasomys_bombycinus
	MN557063_1_Thomasomys_silvestris
	MN557070_1_Thomasomys_taczanowskii
	MN557075_1_Thomasomys_aureus
	MN557078_1_Thomasomys_hudsoni
	MN557091_1_Thomasomys_oreas
	MN557094_1_Thomasomys_paramorum
	MN557097_1_Thomasomys_paramorum
	MN557099_1_Thomasomys_cinnameus
	MN557117_1_Thomasomys_cinereus
	MN557118_1_Thomasomys_cinereus
	MN557125_1_Thomasomys_auricularis
	MN557126_1_Thomasomys_caudivarius
	MN557128_1_Thomasomys_notatus
	QCAZ11188_Carchi
	QCAZ11189_Carchi
	QCAZ17428_MECN4925_Carchi
	QCAZ17429_MECN4955_Carchi
	QCAZ17430_MECN4956_Carchi
	QCAZ17552_Morona_Santiago
	QCAZ17553_Morona_Santiago
	QCAZ17554_Morona_Santiago
	QCAZ17555_Morona_Santiago
	QCAZ17556_Morona_Santiago
	QCAZ17557_Morona_Santiago
	QCAZ4107_Morona_Santiago
	QCAZ4154_Napo
	QCAZ8855_Morona_Santiago
	QCAZ8876_Morona_Santiago
	QCAZM8693_Cotopaxi
	QCAZM8694_Cotopaxi
	QCAZM8695_Cotopaxi
;
end;
begin trees;
	tree con_50_majrule = [&U] (JBM2370_Chilomys_instans_ElOro_ECU[&prob=1.0,prob_stddev=0.0,prob_range={1.0,1.0},prob(percent)="100",prob+-sd="100+-0",length_mean=0.0118357836,length_median=0.01095918,length_95%HPD={0.001683229,0.02278416}]:0.010959,MECN3723_Zamora_Chinchipe[&prob=1.0,prob_stddev=0.0,prob_range={1.0,1.0},prob(percent)="100",prob+-sd="100+-0",length_mean=0.0124414226,length_median=0.…
end;
begin figtree;
	set appearance.backgroundColorAttribute="Default";
	set appearance.backgroundColour=#ffffff;
	set appearance.branchColorAttribute="User selection";
	set appearance.branchColorGradient=false;
	set appearance.branchLineWidth=1.0;
	set appearance.branchMinLineWidth=0.0;
	set appearance.branchWidthAttribute="Fixed";
	set appearance.foregroundColour=#000000;
	set appearance.hilightingGradient=false;
	set appearance.selectionColour=#2d3680;
	set branchLabels.colorAttribute="User selection";
	set branchLabels.displayAttribute="prob";
	set branchLabels.fontName="sansserif";
	set branchLabels.fontSize=13;
	set branchLabels.fontStyle=0;
	set branchLabels.isShown=true;
	set branchLabels.significantDigits=2;
	set layout.expansion=512;
	set layout.layoutType="RECTILINEAR";
	set layout.zoom=0;
	set legend.attribute=null;
	set legend.fontSize=10.0;
	set legend.isShown=false;
	set legend.significantDigits=4;
	set nodeBars.barWidth=4.0;
	set nodeBars.displayAttribute=null;
	set nodeBars.isShown=false;
	set nodeLabels.colorAttribute="User selection";
	set nodeLabels.displayAttribute="Node ages";
	set nodeLabels.fontName="sansserif";
	set nodeLabels.fontSize=8;
	set nodeLabels.fontStyle=0;
	set nodeLabels.isShown=false;
	set nodeLabels.significantDigits=4;
	set nodeShapeExternal.colourAttribute=null;
	set nodeShapeExternal.isShown=false;
	set nodeShapeExternal.minSize=10.0;
	set nodeShapeExternal.scaleType=Width;
	set nodeShapeExternal.shapeType=Circle;
	set nodeShapeExternal.size=4.0;
	set nodeShapeExternal.sizeAttribute=null;
	set nodeShapeInternal.colourAttribute=null;
	set nodeShapeInternal.isShown=false;
	set nodeShapeInternal.minSize=10.0;
	set nodeShapeInternal.scaleType=Width;
	set nodeShapeInternal.shapeType=Circle;
	set nodeShapeInternal.size=4.0;
	set nodeShapeInternal.sizeAttribute=null;
	set polarLayout.alignTipLabels=false;
	set polarLayout.angularRange=0;
	set polarLayout.rootAngle=0;
	set polarLayout.rootLength=100;
	set polarLayout.showRoot=true;
	set radialLayout.spread=0.0;
	set rectilinearLayout.alignTipLabels=false;
	set rectilinearLayout.curvature=0;
	set rectilinearLayout.rootLength=100;
	set scale.offsetAge=0.0;
	set scale.rootAge=1.0;
	set scale.scaleFactor=1.0;
	set scale.scaleRoot=false;
	set scaleAxis.automaticScale=true;
	set scaleAxis.fontSize=8.0;
	set scaleAxis.isShown=false;
	set scaleAxis.lineWidth=1.0;
	set scaleAxis.majorTicks=1.0;
	set scaleAxis.minorTicks=0.5;
	set scaleAxis.origin=0.0;
	set scaleAxis.reverseAxis=false;
	set scaleAxis.showGrid=true;
	set scaleBar.automaticScale=true;
	set scaleBar.fontSize=10.0;
	set scaleBar.isShown=true;
	set scaleBar.lineWidth=1.0;
	set scaleBar.scaleRange=0.0;
	set tipLabels.colorAttribute="User selection";
	set tipLabels.displayAttribute="Names";
	set tipLabels.fontName="sansserif";
	set tipLabels.fontSize=14;
	set tipLabels.fontStyle=0;
	set tipLabels.isShown=true;
	set tipLabels.significantDigits=4;
	set trees.order=true;
	set trees.orderType="decreasing";
	set trees.rooting=true;
	set trees.rootingType="User Selection";
	set trees.transform=false;
	set trees.transformType="cladogram";
end;
