# Supplementary material for: Unlocking Andean sigmodontine diversity: five new species of Chilomys (Rodentia: Cricetidae) from the montane forests of Ecuador
Source: PeerJ. 2022 Apr 19;10:e13211. doi: 10.7717/peerj.13211 (PMC9029390; doi:10.7717/peerj.13211)
Supplement: Supplemental Information 6 [file peerj-10-13211-s006.tre]

#NEXUS
begin taxa;
	dimensions ntax=37;
	taxlabels
		HQ545646_1_Rhipidomys_nitela
		HQ545646_1_Rhipidomys_nitela_2
		JF492626_1_Rhipidomys_macconnelli
		JF492633_1_Rhipidomys_wetzeli
		JQ601072_1_Rhipidomys_macconnelli
		JQ601421_1_Rhipidomys_leucodactylus
		MF806208_1_Rhipidomys_albujai
		MF806272_1_Thomasomys_aureus
		MF806273_1_Thomasomys_aureus
		MF806276_1_Thomasomys_baeops
		MF806287_1_Thomasomys_taczanowski
		MF806289_1_Thomasomys_taczanowski
		MF806326_1_Thomasomys_caudivarius
		MF806362_1_Thomasomys_paramorum
		MF806364_1_Thomasomys_paramorum
		MF806369_1_Thomasomys_silvestris
		MF806370_1_Thomasomys_silvestris
		MF806265_1_Otonga
		MF806266_1_Otonga
		MF806267_1_Otonga
		MF806268_1_Otonga
		MF806269_1_Otonga
		QCAZ11188_Carchi
		QCAZ11190_Carchi
		QCAZ11191_Carchi
		QCAZ13175_Zamora_Chinchipe
		MF806264_1_Sangay
		QCAZ17552_Morona_Santiago
		QCAZ17553_Morona_Santiago
		QCAZ17554_Morona_Santiago
		QCAZ17555_Morona_Santiago
		QCAZ17556_Morona_Santiago
		QCAZ8855_Morona_Santiago
		QCAZ8876_Morona_Santiago
		QCAZ4107_Napo
		QCAZ4154_Napo
		QCAZ4189_Napo
		;
end;
begin trees;
	translate
		1	HQ545646_1_Rhipidomys_nitela,
		2	HQ545646_1_Rhipidomys_nitela_2,
		3	JF492626_1_Rhipidomys_macconnelli,
		4	JF492633_1_Rhipidomys_wetzeli,
		5	JQ601072_1_Rhipidomys_macconnelli,
		6	JQ601421_1_Rhipidomys_leucodactylus,
		7	MF806208_1_Rhipidomys_albujai,
		8	MF806272_1_Thomasomys_aureus,
		9	MF806273_1_Thomasomys_aureus,
		10	MF806276_1_Thomasomys_baeops,
		11	MF806287_1_Thomasomys_taczanowski,
		12	MF806289_1_Thomasomys_taczanowski,
		13	MF806326_1_Thomasomys_caudivarius,
		14	MF806362_1_Thomasomys_paramorum,
		15	MF806364_1_Thomasomys_paramorum,
		16	MF806369_1_Thomasomys_silvestris,
		17	MF806370_1_Thomasomys_silvestris,
		18	MF806265_1_Otonga,
		19	MF806266_1_Otonga,
		20	MF806267_1_Otonga,
		21	MF806268_1_Otonga,
		22	MF806269_1_Otonga,
		23	QCAZ11188_Carchi,
		24	QCAZ11190_Carchi,
		25	QCAZ11191_Carchi,
		26	QCAZ13175_Zamora_Chinchipe,
		27	MF806264_1_Sangay,
		28	QCAZ17552_Morona_Santiago,
		29	QCAZ17553_Morona_Santiago,
		30	QCAZ17554_Morona_Santiago,
		31	QCAZ17555_Morona_Santiago,
		32	QCAZ17556_Morona_Santiago,
		33	QCAZ8855_Morona_Santiago,
		34	QCAZ8876_Morona_Santiago,
		35	QCAZ4107_Napo,
		36	QCAZ4154_Napo,
		37	QCAZ4189_Napo
		;
   tree con_50_majrule = [&U] (1[&prob=1.00000000e+000,prob_stddev=0.00000000e+000,prob_range={1.00000000e+000,1.00000000e+000},prob(percent)="100",prob+-sd="100+-0"]:9.131725e-004[&length_mean=1.37339754e-003,length_median=9.13172500e-004,length_95%HPD={6.47386300e-008,4.20584000e-003}],2[&prob=1.00000000e+000,prob_stddev=0.00000000e+000,prob_range={1.00000000e+000,1.00000000e+000},prob(percent)="100",prob+-sd="100+-0"]:9.467009e-004[&length_mean=1.39069364e-003,length_median=9.46700900e-004,length_95%HPD={1.52092100e-007,4.17041000e-003}],((((3[&prob=1.00000000e+000,prob_stddev=0.00000000e+000,prob_range={1.00000000e+000,1.00000000e+000},prob(percent)="100",prob+-sd="100+-0"]:3.116449e-003[&length_mean=3.98789424e-003,length_median=3.11644900e-003,length_95%HPD={8.07216600e-007,1.06460400e-002}],5[&prob=1.00000000e+000,prob_stddev=0.00000000e+000,prob_range={1.00000000e+000,1.00000000e+000},prob(percent)="100",prob+-sd="100+-0"]:7.119198e-003[&length_mean=7.76356794e-003,length_median=7.11919800e-003,length_95%HPD={6.02564800e-004,1.59004600e-002}])[&prob=1.00000000e+000,prob_stddev=0.00000000e+000,prob_range={1.00000000e+000,1.00000000e+000},prob(percent)="100",prob+-sd="100+-0"]:6.244809e-002[&length_mean=6.55874926e-002,length_median=6.24480900e-002,length_95%HPD={2.24967800e-002,1.11282100e-001}],(4[&prob=1.00000000e+000,prob_stddev=0.00000000e+000,prob_range={1.00000000e+000,1.00000000e+000},prob(percent)="100",prob+-sd="100+-0"]:1.615909e-001[&length_mean=1.68749540e-001,length_median=1.61590900e-001,length_95%HPD={9.00389300e-002,2.49238000e-001}],(((8[&prob=1.00000000e+000,prob_stddev=0.00000000e+000,prob_range={1.00000000e+000,1.00000000e+000},prob(percent)="100",prob+-sd="100+-0"]:9.889484e-004[&length_mean=1.44320535e-003,length_median=9.88948400e-004,length_95%HPD={6.60007100e-008,4.34512900e-003}],9[&prob=1.00000000e+000,prob_stddev=0.00000000e+000,prob_range={1.00000000e+000,1.00000000e+000},prob(percent)="100",prob+-sd="100+-0"]:9.994789e-004[&length_mean=1.46939733e-003,length_median=9.99478900e-004,length_95%HPD={5.66863200e-008,4.42052300e-003}])[&prob=1.00000000e+000,prob_stddev=0.00000000e+000,prob_range={1.00000000e+000,1.00000000e+000},prob(percent)="100",prob+-sd="100+-0"]:1.041360e-001[&length_mean=1.08110356e-001,length_median=1.04136000e-001,length_95%HPD={5.53080100e-002,1.62806100e-001}],(10[&prob=1.00000000e+000,prob_stddev=0.00000000e+000,prob_range={1.00000000e+000,1.00000000e+000},prob(percent)="100",prob+-sd="100+-0"]:4.066414e-002[&length_mean=4.26582382e-002,length_median=4.06641400e-002,length_95%HPD={1.44136700e-002,7.35154800e-002}],(11[&prob=1.00000000e+000,prob_stddev=0.00000000e+000,prob_range={1.00000000e+000,1.00000000e+000},prob(percent)="100",prob+-sd="100+-0"]:3.038240e-003[&length_mean=3.59127260e-003,length_median=3.03824000e-003,length_95%HPD={1.87392100e-007,8.38099100e-003}],12[&prob=1.00000000e+000,prob_stddev=0.00000000e+000,prob_range={1.00000000e+000,1.00000000e+000},prob(percent)="100",prob+-sd="100+-0"]:1.598219e-003[&length_mean=2.22218870e-003,length_median=1.59821900e-003,length_95%HPD={3.32216000e-007,6.41100000e-003}])[&prob=9.97666978e-001,prob_stddev=5.38788413e-004,prob_range={9.97200373e-001,9.98133582e-001},prob(percent)="100",prob+-sd="100+-0"]:2.264342e-002[&length_mean=2.45385921e-002,length_median=2.26434200e-002,length_95%HPD={3.23191700e-003,4.80287100e-002}])[&prob=9.99933342e-001,prob_stddev=7.69697733e-005,prob_range={9.99866684e-001,1.00000000e+000},prob(percent)="100",prob+-sd="100+-0"]:7.121411e-002[&length_mean=7.46441101e-002,length_median=7.12141100e-002,length_95%HPD={3.00295700e-002,1.20429100e-001}],(13[&prob=1.00000000e+000,prob_stddev=0.00000000e+000,prob_range={1.00000000e+000,1.00000000e+000},prob(percent)="100",prob+-sd="100+-0"]:5.294742e-002[&length_mean=5.54914244e-002,length_median=5.29474200e-002,length_95%HPD={2.17546300e-002,8.93223200e-002}],((14[&prob=1.00000000e+000,prob_stddev=0.00000000e+000,prob_range={1.00000000e+000,1.00000000e+000},prob(percent)="100",prob+-sd="100+-0"]:1.024280e-003[&length_mean=1.50897514e-003,length_median=1.02428000e-003,length_95%HPD={1.01039500e-007,4.58418700e-003}],15[&prob=1.00000000e+000,prob_stddev=0.00000000e+000,prob_range={1.00000000e+000,1.00000000e+000},prob(percent)="100",prob+-sd="100+-0"]:1.011230e-003[&length_mean=1.50565314e-003,length_median=1.01123000e-003,length_95%HPD={7.44335500e-008,4.56134500e-003}])[&prob=1.00000000e+000,prob_stddev=0.00000000e+000,prob_range={1.00000000e+000,1.00000000e+000},prob(percent)="100",prob+-sd="100+-0"]:6.774761e-002[&length_mean=7.05040601e-002,length_median=6.77476100e-002,length_95%HPD={3.67209900e-002,1.04818500e-001}],(16[&prob=1.00000000e+000,prob_stddev=0.00000000e+000,prob_range={1.00000000e+000,1.00000000e+000},prob(percent)="100",prob+-sd="100+-0"]:1.001328e-003[&length_mean=1.48835844e-003,length_median=1.00132800e-003,length_95%HPD={2.15129300e-008,4.51853100e-003}],17[&prob=1.00000000e+000,prob_stddev=0.00000000e+000,prob_range={1.00000000e+000,1.00000000e+000},prob(percent)="100",prob+-sd="100+-0"]:1.029324e-003[&length_mean=1.50482582e-003,length_median=1.02932400e-003,length_95%HPD={2.08616600e-007,4.55718500e-003}])[&prob=9.97933609e-001,prob_stddev=7.69697733e-005,prob_range={9.97866951e-001,9.98000267e-001},prob(percent)="100",prob+-sd="100+-0"]:2.522488e-002[&length_mean=2.68670784e-002,length_median=2.52248800e-002,length_95%HPD={3.99353900e-003,5.04316900e-002}])[&prob=9.87801626e-001,prob_stddev=7.69697733e-005,prob_range={9.87734969e-001,9.87868284e-001},prob(percent)="99",prob+-sd="99+-0"]:3.080901e-002[&length_mean=3.28389740e-002,length_median=3.08090100e-002,length_95%HPD={6.24701100e-003,6.20069700e-002}])[&prob=9.96533795e-001,prob_stddev=3.07879093e-004,prob_range={9.96267164e-001,9.96800427e-001},prob(percent)="100",prob+-sd="100+-0"]:4.845046e-002[&length_mean=5.12739653e-002,length_median=4.84504600e-002,length_95%HPD={1.13051100e-002,9.22822700e-002}])[&prob=9.77802960e-001,prob_stddev=3.84848866e-004,prob_range={9.77469671e-001,9.78136249e-001},prob(percent)="98",prob+-sd="98+-0"]:5.722359e-002[&length_mean=6.08462063e-002,length_median=5.72235900e-002,length_95%HPD={1.07847900e-002,1.10958200e-001}],(((18[&prob=1.00000000e+000,prob_stddev=0.00000000e+000,prob_range={1.00000000e+000,1.00000000e+000},prob(percent)="100",prob+-sd="100+-0"]:1.038610e-003[&length_mean=1.52237598e-003,length_median=1.03861000e-003,length_95%HPD={5.03443300e-008,4.64767100e-003}],19[&prob=1.00000000e+000,prob_stddev=0.00000000e+000,prob_range={1.00000000e+000,1.00000000e+000},prob(percent)="100",prob+-sd="100+-0"]:1.091998e-003[&length_mean=1.59777388e-003,length_median=1.09199800e-003,length_95%HPD={1.02598000e-007,4.79827300e-003}])[&prob=7.12771630e-001,prob_stddev=3.00182116e-003,prob_range={7.10171977e-001,7.15371284e-001},prob(percent)="71",prob+-sd="71+-0"]:3.305923e-003[&length_mean=4.01257359e-003,length_median=3.30592300e-003,length_95%HPD={5.47049600e-007,1.00072100e-002}],(20[&prob=1.00000000e+000,prob_stddev=0.00000000e+000,prob_range={1.00000000e+000,1.00000000e+000},prob(percent)="100",prob+-sd="100+-0"]:1.052375e-003[&length_mean=1.56244063e-003,length_median=1.05237500e-003,length_95%HPD={2.78878500e-007,4.72745100e-003}],21[&prob=1.00000000e+000,prob_stddev=0.00000000e+000,prob_range={1.00000000e+000,1.00000000e+000},prob(percent)="100",prob+-sd="100+-0"]:1.053309e-003[&length_mean=1.54852248e-003,length_median=1.05330900e-003,length_95%HPD={1.03478800e-007,4.62530800e-003}],22[&prob=1.00000000e+000,prob_stddev=0.00000000e+000,prob_range={1.00000000e+000,1.00000000e+000},prob(percent)="100",prob+-sd="100+-0"]:2.589667e-003[&length_mean=3.20360930e-003,length_median=2.58966700e-003,length_95%HPD={1.99780900e-006,7.84898600e-003}])[&prob=8.71950407e-001,prob_stddev=1.30848615e-003,prob_range={8.70817224e-001,8.73083589e-001},prob(percent)="87",prob+-sd="87+-0"]:4.376248e-003[&length_mean=5.05258911e-003,length_median=4.37624800e-003,length_95%HPD={8.88672200e-005,1.12810400e-002}])[&prob=1.00000000e+000,prob_stddev=0.00000000e+000,prob_range={1.00000000e+000,1.00000000e+000},prob(percent)="100",prob+-sd="100+-0"]:5.998239e-002[&length_mean=6.27994694e-002,length_median=5.99823900e-002,length_95%HPD={2.68468800e-002,1.00584900e-001}],(23[&prob=1.00000000e+000,prob_stddev=0.00000000e+000,prob_range={1.00000000e+000,1.00000000e+000},prob(percent)="100",prob+-sd="100+-0"]:3.886870e-003[&length_mean=4.50738331e-003,length_median=3.88687000e-003,length_95%HPD={2.65621800e-004,1.02512700e-002}],24[&prob=1.00000000e+000,prob_stddev=0.00000000e+000,prob_range={1.00000000e+000,1.00000000e+000},prob(percent)="100",prob+-sd="100+-0"]:1.185399e-003[&length_mean=1.76128537e-003,length_median=1.18539900e-003,length_95%HPD={3.32865400e-007,5.25892300e-003}],25[&prob=1.00000000e+000,prob_stddev=0.00000000e+000,prob_range={1.00000000e+000,1.00000000e+000},prob(percent)="100",prob+-sd="100+-0"]:1.087145e-003[&length_mean=1.61301867e-003,length_median=1.08714500e-003,length_95%HPD={1.19320100e-007,4.80276600e-003}])[&prob=1.00000000e+000,prob_stddev=0.00000000e+000,prob_range={1.00000000e+000,1.00000000e+000},prob(percent)="100",prob+-sd="100+-0"]:7.574411e-002[&length_mean=7.92054876e-002,length_median=7.57441100e-002,length_95%HPD={4.01455300e-002,1.23293600e-001}],(26[&prob=1.00000000e+000,prob_stddev=0.00000000e+000,prob_range={1.00000000e+000,1.00000000e+000},prob(percent)="100",prob+-sd="100+-0"]:8.666063e-003[&length_mean=9.53087690e-003,length_median=8.66606300e-003,length_95%HPD={1.28737700e-003,1.89414300e-002}],(27[&prob=1.00000000e+000,prob_stddev=0.00000000e+000,prob_range={1.00000000e+000,1.00000000e+000},prob(percent)="100",prob+-sd="100+-0"]:3.099198e-003[&length_mean=3.87761030e-003,length_median=3.09919800e-003,length_95%HPD={1.04785200e-007,9.81421300e-003}],(28[&prob=1.00000000e+000,prob_stddev=0.00000000e+000,prob_range={1.00000000e+000,1.00000000e+000},prob(percent)="100",prob+-sd="100+-0"]:1.156369e-003[&length_mean=1.72879290e-003,length_median=1.15636900e-003,length_95%HPD={1.54107300e-007,5.24645400e-003}],29[&prob=1.00000000e+000,prob_stddev=0.00000000e+000,prob_range={1.00000000e+000,1.00000000e+000},prob(percent)="100",prob+-sd="100+-0"]:1.157397e-003[&length_mean=1.72709094e-003,length_median=1.15739700e-003,length_95%HPD={5.62181000e-008,5.26584000e-003}],30[&prob=1.00000000e+000,prob_stddev=0.00000000e+000,prob_range={1.00000000e+000,1.00000000e+000},prob(percent)="100",prob+-sd="100+-0"]:1.169426e-003[&length_mean=1.72777397e-003,length_median=1.16942600e-003,length_95%HPD={1.44237500e-007,5.20550900e-003}],31[&prob=1.00000000e+000,prob_stddev=0.00000000e+000,prob_range={1.00000000e+000,1.00000000e+000},prob(percent)="100",prob+-sd="100+-0"]:1.164974e-003[&length_mean=1.71599761e-003,length_median=1.16497400e-003,length_95%HPD={3.13263100e-007,5.13952600e-003}],32[&prob=1.00000000e+000,prob_stddev=0.00000000e+000,prob_range={1.00000000e+000,1.00000000e+000},prob(percent)="100",prob+-sd="100+-0"]:1.177345e-003[&length_mean=1.72417490e-003,length_median=1.17734500e-003,length_95%HPD={7.45546900e-008,5.10867900e-003}],(33[&prob=1.00000000e+000,prob_stddev=0.00000000e+000,prob_range={1.00000000e+000,1.00000000e+000},prob(percent)="100",prob+-sd="100+-0"]:1.138456e-003[&length_mean=1.64737938e-003,length_median=1.13845600e-003,length_95%HPD={4.00768700e-007,4.93336400e-003}],34[&prob=1.00000000e+000,prob_stddev=0.00000000e+000,prob_range={1.00000000e+000,1.00000000e+000},prob(percent)="100",prob+-sd="100+-0"]:1.119775e-003[&length_mean=1.62509111e-003,length_median=1.11977500e-003,length_95%HPD={5.98907300e-008,4.89983500e-003}])[&prob=1.00000000e+000,prob_stddev=0.00000000e+000,prob_range={1.00000000e+000,1.00000000e+000},prob(percent)="100",prob+-sd="100+-0"]:2.288671e-002[&length_mean=2.42036347e-002,length_median=2.28867100e-002,length_95%HPD={1.02702600e-002,3.81915000e-002}],(35[&prob=1.00000000e+000,prob_stddev=0.00000000e+000,prob_range={1.00000000e+000,1.00000000e+000},prob(percent)="100",prob+-sd="100+-0"]:1.235583e-003[&length_mean=1.84510903e-003,length_median=1.23558300e-003,length_95%HPD={8.81980800e-008,5.64412500e-003}],36[&prob=1.00000000e+000,prob_stddev=0.00000000e+000,prob_range={1.00000000e+000,1.00000000e+000},prob(percent)="100",prob+-sd="100+-0"]:1.303186e-003[&length_mean=1.93677359e-003,length_median=1.30318600e-003,length_95%HPD={9.12986800e-007,5.89383000e-003}],37[&prob=1.00000000e+000,prob_stddev=0.00000000e+000,prob_range={1.00000000e+000,1.00000000e+000},prob(percent)="100",prob+-sd="100+-0"]:1.107522e-002[&length_mean=1.19072183e-002,length_median=1.10752200e-002,length_95%HPD={2.44814700e-003,2.29902100e-002}])[&prob=7.46500467e-001,prob_stddev=2.84788161e-003,prob_range={7.44034129e-001,7.48966804e-001},prob(percent)="75",prob+-sd="75+-0"]:3.132904e-003[&length_mean=3.81422069e-003,length_median=3.13290400e-003,length_95%HPD={2.38707500e-006,9.17071100e-003}])[&prob=9.74003466e-001,prob_stddev=2.77091184e-003,prob_range={9.71603786e-001,9.76403146e-001},prob(percent)="97",prob+-sd="97+-0"]:7.302346e-003[&length_mean=8.11728968e-003,length_median=7.30234600e-003,length_95%HPD={1.07314000e-003,1.64303300e-002}])[&prob=7.16437808e-001,prob_stddev=1.06218287e-002,prob_range={7.07239035e-001,7.25636582e-001},prob(percent)="72",prob+-sd="72+-1"]:4.029760e-003[&length_mean=4.90628351e-003,length_median=4.02976000e-003,length_95%HPD={3.99260400e-005,1.16925800e-002}])[&prob=9.95333955e-001,prob_stddev=6.15758186e-004,prob_range={9.94800693e-001,9.95867218e-001},prob(percent)="100",prob+-sd="100+-0"]:2.623905e-002[&length_mean=2.80905468e-002,length_median=2.62390500e-002,length_95%HPD={4.17757200e-003,5.31884000e-002}])[&prob=1.00000000e+000,prob_stddev=0.00000000e+000,prob_range={1.00000000e+000,1.00000000e+000},prob(percent)="100",prob+-sd="100+-0"]:1.071498e-001[&length_mean=1.12943821e-001,length_median=1.07149800e-001,length_95%HPD={4.95661800e-002,1.78883000e-001}])[&prob=1.00000000e+000,prob_stddev=0.00000000e+000,prob_range={1.00000000e+000,1.00000000e+000},prob(percent)="100",prob+-sd="100+-0"]:1.002707e-001[&length_mean=1.05501059e-001,length_median=1.00270700e-001,length_95%HPD={4.26495500e-002,1.71800800e-001}])[&prob=8.52086388e-001,prob_stddev=1.00060705e-003,prob_range={8.51219837e-001,8.52952940e-001},prob(percent)="85",prob+-sd="85+-0"]:4.370690e-002[&length_mean=4.76668029e-002,length_median=4.37069000e-002,length_95%HPD={4.85448600e-004,9.51326300e-002}])[&prob=9.99266764e-001,prob_stddev=7.69697733e-005,prob_range={9.99200107e-001,9.99333422e-001},prob(percent)="100",prob+-sd="100+-0"]:5.131453e-002[&length_mean=5.46905753e-002,length_median=5.13145300e-002,length_95%HPD={1.65704600e-002,9.72254100e-002}],7[&prob=1.00000000e+000,prob_stddev=0.00000000e+000,prob_range={1.00000000e+000,1.00000000e+000},prob(percent)="100",prob+-sd="100+-0"]:8.516410e-002[&length_mean=8.88513334e-002,length_median=8.51641000e-002,length_95%HPD={4.42602800e-002,1.35120600e-001}])[&prob=9.98600187e-001,prob_stddev=2.30909320e-004,prob_range={9.98400213e-001,9.98800160e-001},prob(percent)="100",prob+-sd="100+-0"]:4.072073e-002[&length_mean=4.35665207e-002,length_median=4.07207300e-002,length_95%HPD={9.14709800e-003,7.90672900e-002}],6[&prob=1.00000000e+000,prob_stddev=0.00000000e+000,prob_range={1.00000000e+000,1.00000000e+000},prob(percent)="100",prob+-sd="100+-0"]:6.128456e-002[&length_mean=6.40228570e-002,length_median=6.12845600e-002,length_95%HPD={2.87452400e-002,9.95654500e-002}])[&prob=1.00000000e+000,prob_stddev=0.00000000e+000,prob_range={1.00000000e+000,1.00000000e+000},prob(percent)="100",prob+-sd="100+-0"]:5.609332e-002[&length_mean=5.88059768e-002,length_median=5.60933200e-002,length_95%HPD={2.45415700e-002,9.35221300e-002}]);
end;
