# Supplementary material for: Unlocking Andean sigmodontine diversity: five new species of Chilomys (Rodentia: Cricetidae) from the montane forests of Ecuador
Source: PeerJ. 2022 Apr 19;10:e13211. doi: 10.7717/peerj.13211 (PMC9029390; doi:10.7717/peerj.13211)
Supplement: Supplemental Information 7 [file peerj-10-13211-s007.fasta]

>QCAZ8876_[organism=Chilomys_percequilloi_sp._nov]_Cytochrome_oxidase_I_(COI)__gene,_partial_cds 
GCCCTAAGTATCCTCATCCGAGCTGAACTCGGACAACCTGGCGCTCTAATAGGAGATGACCAGATCTACAACGTAATCGTCACCGCACACGCCTTTGTCATAATCTTCTTTATAGTAATACCCATTATAATTGGGGGTTTCGGGAACTGACTAGTCCCTCTAATAATTGGAGCCCCGGACATAGCATTTCCACGAATAAACAACATAAGCTTTTGACTTCTACCACCCTCATTCCTCCTTCTACTCGCATCATCTATAATTGAAGCAGGAGCAGGAACAGGATGAACTGTATACCCCCCTCTAGCAGGAAACATAGCCCATGCAGGAGCATCAGTAGACCTCACTATCTTCTCACTTCACCTAGCCGGCGTATCATCCATTCTAGGAGCCATCAACTTCATCACAACTATCATTAATATAAAACCACCAGCCATAACACAATATCAAACCCCACTATTCGTATGATCCGTCCTCATCACAGCAGTACTCCTACTACTCTCCCTCCCCGTCCTAGCTGCAGGAATCACAATACTTCTCACAGACCGAAACTTAAACACAACCTTCTTCGACCCAGCTGGAGGAGGAGACCCAATCCTATACCAACATCTATTC
>QCAZ8855_[organism=Chilomys_percequilloi_sp._nov]_Cytochrome_oxidase_I_(COI)__gene,_partial_cds 
CTAAGTATCCTCATCCGAGCTGAACTCGGACAACCTGGCGCTCTAATAGGAGATGACCAGATCTACAACGTAATCGTCACCGCACACGCCTTTGTCATAATCTTCTTTATAGTAATACCCATTATAATTGGGGGTTTCGGGAACTGACTAGTCCCTCTAATAATTGGAGCCCCGGACATAGCATTTCCACGAATAAACAACATAAGCTTTTGACTTCTACCACCCTCATTCCTCCTTCTACTCGCATCATCTATAATTGAAGCAGGAGCAGGAACAGGATGAACTGTATACCCCCCTCTAGCAGGAAACATAGCCCATGCAGGAGCATCAGTAGACCTCACTATCTTCTCACTTCACCTAGCCGGCGTATCATCCATTCTAGGAGCCATCAACTTCATCACAACTATCATCAATATAAAACCACCAGCCATAACACAATATCAAACCCCACTATTCGTATGATCCGTCCTCATCACAGCAGTACTCCTACTACTCTCCCTCCCCGTCCTAGCTGCAGGAATCACAATACTTCTCACAGACCGAAACTTAAACACAACCTTCTTCGACCCAGCTGGAGGAGGAGACCCAATCCTATACCAACATCTATTC
>QCAZ4189_[organism=Chilomys_percequilloi_sp._nov]_Cytochrome_oxidase_I_(COI)__gene,_partial_cds 
ACAGCCCTAAGTATCCTCATCCGAGCTGAACTCGGACAACCCGGCGCTCTAATAGGAGATGACCAAATCTACAATGTAATCGTCACCGCACACGCCTTTGTTATAATTTTCTTTATAGTCATACCCATTATAATTGGAGGATTTGGAAACTGACTAGTTCCTCTAATAATTGGAGCCCCAGACATAGCATTCCCACGAATAAACAACATAAGCTTTTGACTCCTACCCCCCTCATTCCTCCTTCTACTCGCATCATCTATAATTGAAGCAGGAGCAGGAACAGGATGAACTGTTTACCCCCCTCTAGCAGGAAACCTAGCCCATGCAGGAGCATCAGTAGACCTAACTATTTTTTCACTTCACCTAGCCGGCGTATCATCTATTCTAGGAGCCATCAACTTCATCACAACCATCATCAACATAAAACCACCAGCCATAACACAATATCAAACCCCACTATTCGTATGATCCGTCCTTATTACAGCAGTACTCCTACTACTCTCCCTCCCCGTCCTAGCTGCAGGAATCACTATACTTCTAACAGACCGAAACTTAAACACAACCTTCTTCGACCCTGCTGGAGGAGGAGACCCCATCCTATACCAACACCTATTC
>QCAZ4154_[organism=Chilomys_percequilloi_sp._nov]_Cytochrome_oxidase_I_(COI)__gene,_partial_cds 
CTAATAGGAGATGACCAAATCTACAATGTAGTAGTCACCGCACACGCCTTTGTTATAATTTTCTTTATAGTCATGCCCATTATAATCGGAGGATTTGGAAACTGACTAATTCCTCTAATAATTGGAGCCCCAGACATAGCATTCCCACGAATAAACAACATAAGCTTTTGACTCCTACCCCCATCATTCCTCCTTCTACTCGCATCATCTATAATTGAAGCAGGAGCAGGCACAGGGTGAACTGTTTACCCCCCTCTAGCAGGAAACCTAGCCCACGCAGGAGCATCAGTAGACCTAACTATTTTTTCACTTCACCTAGCCGGCGTATCATCTATTCTAGGAGCTATCAACTTCATCACAACCATCATTAACATAAAACCACCAGCCATAACACAATATCAAACCCCACTATTCGTATGATCCGTCCTTATTACAGCAGTACTCCTACTACTATCCCTCCCTGTCCTAGCCGCAGGAATCACTATACTTCTAACAGACCGAAACCTAAACACAACCTTCTTCGACCCTGCTGGAGGAGGAGACCCCATCCTATACCAACACCTATTC
>QCAZ4107_[organism=Chilomys_percequilloi_sp._nov]_Cytochrome_oxidase_I_(COI)__gene,_partial_cds 
TTATCCGAGCTGAACTCGGACAACCCGGCGCCCTAATAGGAGATGACCAAATCTACAATGTAGTAGTCACCGCACACGCCTTTGTTATAATTTTCTTTATAGTCATGCCCATTATAATCGGAGGATTTGGAAACTGACTAATTCCTCTAATAATTGGAGCCCCAGACATAGCATTCCCACGAATAAACAACATAAGCTTTTGACTCCTACCCCCATCATTCCTCCTTCTACTCGCATCATCTATAATTGAAGCAGGAGCAGGCACAGGGTGAACTGTTTACCCCCCTCTAGCAGGAAACCTAGCCCACGCAGGAGCATCAGTAGACCTAACTATTTTTTCACTTCACCTAGCCGGCGTATCATCTATTCTAGGAGCTATCAACTTCATCACAACCATCATTAACATAAAACCACCAGCCATAACACAATATCAAACCCCACTATTCGTATGATCCGTCCTTATTACAGCAGTACTCCTACTACTATCCCTCCCTGTCCTAGCCGCAGGAATCACTATACTTCTAACAGACCGAAACCTAAACACAACCTTCTTCGACCCTGCTGGAGGAGGAGACCCCATCCTATACCAACACCTATTC
>QCAZ17556_[organism=Chilomys_percequilloi_sp._nov]_Cytochrome_oxidase_I_(COI)__gene,_partial_cds 
ACAGCCCTAAGCATCCTTATCCGAGCTGAACTCGGACAACCCGGCGCCCTAATAGGAGATGACCAAATCTACAATGTAGTAGTCACCGCACACGCCTTTGTTATAATTTTCTTTATAGTCATGCCCATTATAATCGGAGGATTTGGAAACTGACTAATTCCTCTAATAATTGGAGCCCCAGACATAGCATTCCCACGAATAAACAACATAAGCTTTTGACTCCTACCCCCATCATTCCTCCTTCTACTCGCATCATCTATAATTGAAGCAGGAGCAGGCACAGGGTGAACTGTTTACCCCCCTCTAGCAGGAAACCTAGCCCACGCAGGAGCATCAGTAGACCTAACTATTTTTTCACTTCACCTAGCCGGCGTATCATCTATTCTAGGAGCTATCAACTTCATCACAACCATCATTAACATAAAACCACCAGCCATAACACAATATCAAACCCCACTATTCGTATGATCCGTCCTTATTACAGCAGTACTCCTACTACTATCCCTCCCTGTCCTAGCCGCAGGAATCACTATACTTCTAACAGACCGAAACCTAAACACAACCTTCTTCGACCCTGCTGGAGGAGGAGACCCCATCCTATACCAACACCTATTC
>QCAZ17555_[organism=Chilomys_percequilloi_sp._nov]_Cytochrome_oxidase_I_(COI)__gene,_partial_cds 
GCCCTAAGCATCCTTATCCGAGCTGAACTCGGACAACCCGGCGCCCTAATAGGAGATGACCAAATCTACAATGTAGTAGTCACCGCACACGCCTTTGTTATAATTTTCTTTATAGTCATGCCCATTATAATCGGAGGATTTGGAAACTGACTAATTCCTCTAATAATTGGAGCCCCAGACATAGCATTCCCACGAATAAACAACATAAGCTTTTGACTCCTACCCCCATCATTCCTCCTTCTACTCGCATCATCTATAATTGAAGCAGGAGCAGGCACAGGGTGAACTGTTTACCCCCCTCTAGCAGGAAACCTAGCCCACGCAGGAGCATCAGTAGACCTAACTATTTTTTCACTTCACCTAGCCGGCGTATCATCTATTCTAGGAGCTATCAACTTCATCACAACCATCATTAACATAAAACCACCAGCCATAACACAATATCAAACCCCACTATTCGTATGATCCGTCCTTATTACAGCAGTACTCCTACTACTATCCCTCCCTGTCCTAGCCGCAGGAATCACTATACTTCTAACAGACCGAAACCTAAACACAACCTTCTTCGACCCTGCTGGAGGAGGAGACCCCATCCTATACCAACACCTATTC
>QCAZ17554_[organism=Chilomys_percequilloi_sp._nov]_Cytochrome_oxidase_I_(COI)__gene,_partial_cds 
AGCCCTAAGCATCCTTATCCGAGCTGAACTCGGACAACCCGGCGCCCTAATAGGAGATGACCAAATCTACAATGTAGTAGTCACCGCACACGCCTTTGTTATAATTTTCTTTATAGTCATGCCCATTATAATCGGAGGATTTGGAAACTGACTAATTCCTCTAATAATTGGAGCCCCAGACATAGCATTCCCACGAATAAACAACATAAGCTTTTGACTCCTACCCCCATCATTCCTCCTTCTACTCGCATCATCTATAATTGAAGCAGGAGCAGGCACAGGGTGAACTGTTTACCCCCCTCTAGCAGGAAACCTAGCCCACGCAGGAGCATCAGTAGACCTAACTATTTTTTCACTTCACCTAGCCGGCGTATCATCTATTCTAGGAGCTATCAACTTCATCACAACCATCATTAACATAAAACCACCAGCCATAACACAATATCAAACCCCACTATTCGTATGATCCGTCCTTATTACAGCAGTACTCCTACTACTATCCCTCCCTGTCCTAGCCGCAGGAATCACTATACTTCTAACAGACCGAAACCTAAACACAACCTTCTTCGACCCTGCTGGAGGAGGAGACCCCATCCTATACCAACACCTATTC
>QCAZ17553_[organism=Chilomys_percequilloi_sp._nov]_Cytochrome_oxidase_I_(COI)__gene,_partial_cds 
GCCCTAAGCATCCTTATCCGAGCTGAACTCGGACAACCCGGCGCCCTAATAGGAGATGACCAAATCTACAATGTAGTAGTCACCGCACACGCCTTTGTTATAATTTTCTTTATAGTCATGCCCATTATAATCGGAGGATTTGGAAACTGACTAATTCCTCTAATAATTGGAGCCCCAGACATAGCATTCCCACGAATAAACAACATAAGCTTTTGACTCCTACCCCCATCATTCCTCCTTCTACTCGCATCATCTATAATTGAAGCAGGAGCAGGCACAGGGTGAACTGTTTACCCCCCTCTAGCAGGAAACCTAGCCCACGCAGGAGCATCAGTAGACCTAACTATTTTTTCACTTCACCTAGCCGGCGTATCATCTATTCTAGGAGCTATCAACTTCATCACAACCATCATTAACATAAAACCACCAGCCATAACACAATATCAAACCCCACTATTCGTATGATCCGTCCTTATTACAGCAGTACTCCTACTACTATCCCTCCCTGTCCTAGCCGCAGGAATCACTATACTTCTAACAGACCGAAACCTAAACACAACCTTCTTCGACCCTGCTGGAGGAGGAGACCCCATCCTATACCAACACCTATTC
>QCAZ17552_[organism=Chilomys_percequilloi_sp._nov]_Cytochrome_oxidase_I_(COI)__gene,_partial_cds 
ACAGCCCTAAGCATCCTTATCCGAGCTGAACTCGGACAACCCGGCGCCCTAATAGGAGATGACCAAATCTACAATGTAGTAGTCACCGCACACGCCTTTGTTATAATTTTCTTTATAGTCATGCCCATTATAATCGGAGGATTTGGAAACTGACTAATTCCTCTAATAATTGGAGCCCCAGACATAGCATTCCCACGAATAAACAACATAAGCTTTTGACTCCTACCCCCATCATTCCTCCTTCTACTCGCATCATCTATAATTGAAGCAGGAGCAGGCACAGGGTGAACTGTTTACCCCCCTCTAGCAGGAAACCTAGCCCACGCAGGAGCATCAGTAGACCTAACTATTTTTTCACTTCACCTAGCCGGCGTATCATCTATTCTAGGAGCTATCAACTTCATCACAACCATCATTAACATAAAACCACCAGCCATAACACAATATCAAACCCCACTATTCGTATGATCCGTCCTTATTACAGCAGTACTCCTACTACTATCCCTCCCTGTCCTAGCCGCAGGAATCACTATACTTCTAACAGACCGAAACCTAAACACAACCTTCTTCGACCCTGCTGGAGGAGGAGACCCCATCCTATACCAACACCTATTC
>QCAZ13175_[organism=Chilomys_neisi_sp._nov]_Cytochrome_oxidase_I_(COI)__gene,_partial_cds 
CATGTTTGGTGCCTGAGCAGGCATAGTAGGCACAGCCCTAAGCATCCTTATCCGAGCTGAACTCGGACAACCCGGCGCCCTAATAGGAGATGACCAAATCTACAATGTAGTAGTCACCGCACACGCCTTTGTTATAATTTTCTTTATAGTCATGCCCATTATAATTGGAGGATTTGGAAACTGACTAATTCCTCTAATAATTGGAGCCCCAGACATAGCATTCCCACGAATAAACAACATAAGCTTTTGACTCCTACCACCCTCATTCCTCCTTCTACTCGCATCATCTATAATTGAAGCAGGAGCAGGAACAGGATGAACTGTTTACCCCCCTCTAGCAGGAAACCTAGCCCACGCAGGAGCATCAGTAGACCTAACTATTTTTTCACTTCACCTAGCCGGCGTATCATCTATTCTAGGAGCCATCAACTTCATCACAACCATCATTAACATAAAACCACCAGCCATAACACAATATCAAACCCCACTATTCGTATGATCCGTCCTTATTACAGCAGTACTCCTACTACTATCCCTCCCTGTCCTAGCCGCAGGAATCACTATACTTCTAACAGACCGAAACCTAAACACAACCTTCTTTGACCCTGCTGGAGGAGGAGACCCCATCCTATACCAACACCTATTC
>QCAZ11191_[organism=Chilomys_instans]_Cytochrome_oxidase_I_(COI)__gene,_partial_cds 
ACATTGTGCCTTATTTTTGGTGCGTGAGCAGGCATAGTAGGTACAGCCCTAAGTATCCTCATCCGAGCTGAACTCGGACAACCCGGCGCTCTAATAGGAGATGACCAAATTTACAATGTAATCGTCACCGCACACGCCTTTGTTATAATTTTCTTTATAGTTATACCCATAATAATTGGAGGATTTGGAAACTGACTAATTCCTCTAATAATTGGAGCCCCAGACATAGCATTCCCACGTATAAACAACATAAGCTTTTGACTATTGCCACCCTCATTTCTCCTCCTGCTCGCATCATCTATAATTGAAGCAGGAGCAGGAACAGGATGAACTGTATACCCACCTCTAGCAGGAAATTTAGCCCATGCAGGAGCATCAGTAGACCTAACCATCTTTTCACTCCACCTAGCCGGCGTATCATCTATTCTAGGAGCCATCAACTTCATCACAACCATCATCAACATAAAACCACCAGCCATAACACAATACCAAACCCCACTATTTGTATGATCAGTCCTTATCACAGCAGTACTACTACTACTCTCACTCCCCGTCCTAGCTGCAGGCATCACTATACTTCTAACAGACCGAAACTTAAATACAACCTTCTTCGACCCTGCTGGAGGAGGAGACCCCATCCTATATCAACACCTATTC
>QCAZ11190_[organism=Chilomys_instans]_Cytochrome_oxidase_I_(COI)__gene,_partial_cds 
TAAGTATCCTCATCCGAGCTGAACTCGGACAACCCGGCGCTCTAATAGGAGATGACCAAATTTACAATGTAATCGTCACCGCACACGCCTTTGTTATAATTTTCTTTATAGTTATACCCATAATAATTGGAGGATTTGGAAACTGACTAATTCCTCTAATAATTGGAGCCCCAGACATAGCATTCCCACGTATAAACAACATAAGCTTTTGACTATTGCCACCCTCATTTCTCCTCCTGCTCGCATCATCTATAATTGAAGCAGGAGCAGGAACAGGATGAACTGTATACCCACCTCTAGCAGGAAATTTAGCCCATGCAGGAGCATCAGTAGACCTAACCATCTTTTCACTCCACCTAGCCGGCGTATCATCTATTCTAGGAGCCATCAACTTCATCACAACCATCATCAACATAAAACCACCAGCCATAACACAATACCAAACCCCACTATTTGTATGATCAGTCCTTATCACAGCAGTACTACTACTACTCTCACTCCCCGTCCTAGCTGCAGGCATCACTATACTTCTAACAGACCGAAACTTAAATACAACCTTCTTCGACCCTGCTGGAGGAGGAGACCCCATCCTATATCAACACCTATTC
>QCAZ11188_[organism=Chilomys_instans]_Cytochrome_oxidase_I_(COI)__gene,_partial_cds 
ACATTGTGCCTTATTTTTGGTGCGTGAGCAGGCATAGTAGGTACAGCCATAAGTATCCTCATCCGAGCTGAACTCGGACAACCCGGCGCTCTAATAGGAGATGACCAAATTTACAATGTAATCGTCACCGCACACGCCTTTGTTATAATTTTCTTTATAGTTATACCCATAATAATTGGAGGATTTGGAAACTGACTAATTCCTCTAATAATTGGAGCCCCAGACATAGCATTCCCACGTATAAACAACATAAGCTTTTGACTATTGCCACCCTCATTTCTCCTCCTGCTCGCATCATCTATAATTGAAGCAGGAGCAGGAACAGGATGAACTGTATACCCACCTCTAGCAGGAAATTTAGCCCATGCAGGAGCATCAGTAGACCTAACCATCTTTTCACTCCACCTAGCCGGCGTATCATCCATTCTAGGAGCCATCAACTTCATCACAACCATCATCAACATAAAACCACCAGCCATAACACAATACCAAACCCCACTATTTGTATGATCAGTCCTTATCACAGCAGTACTACTACTACTCTCACTCCCCGTCCTAGCTGCAGGCATCACTATACTTCTAACAGACCGAAACTTAAATACAACCTTCTTCGACCCTGCTGGAGGAGGAGACCCCATCCTATATCAACACCTATTC
